# Supplementary material for: Unveiling the Immunogenicity of Ovarian Tumors as the Crucial Catalyst for Therapeutic Success
Source: Cancers (Basel). 2023 Dec 2;15(23):5694. doi: 10.3390/cancers15235694 (PMC10705691; doi:10.3390/cancers15235694)
Supplement: Supplementary file 1 [file cancers-15-05694-s001.zip]

Archive with 1 entries (1 files):
- cancers-2727879-supplementary.pdf
